# Supplementary material for: Curcumol Synergizes with Cisplatin in Osteosarcoma by Inhibiting M2-like Polarization of Tumor-Associated Macrophages
Source: Molecules. 2022 Jul 6;27(14):4345. doi: 10.3390/molecules27144345 (PMC9318016; doi:10.3390/molecules27144345)
Supplement: Supplementary file 1 [file molecules-27-04345-s001.zip]

Archive with 1 entries (1 files):
- molecules-1704483-supplementary.pdf
